# Supplementary material for: An open source and reduce expenditure ROS generation strategy for chemodynamic/photodynamic synergistic therapy
Source: Nat Commun. 2020 Apr 8;11:1735. doi: 10.1038/s41467-020-15591-4 (PMC7142144; doi:10.1038/s41467-020-15591-4)
Supplement: Supplementary file 4 — Source Data [file 41467_2020_15591_MOESM4_ESM.xlsx]

## Sheet: figure 3a
time (h)	CaO2 (25)	CaO2@LA (25)	CaO2@LA (46)
0	0	0	0
0.01	70.1111	25.2695	25.267
0.5	71.6077	27.4759	67.2208
1	72.8558	27.3874	70.7714
2	73.0736	27.4465	71.4563
4	73.6068	27.5365	72.3272
7	73.1255	28.1425	72.936

## Sheet: figure 3b
time (min)	CaO2 (25)	CaO2@LA (25)	CaO2@LA (46)
0	0	0	0
0.5	0.15	0.36	1.28
1	2.3	1.08	1.41
1.5	2.84	1.12	4.39
2	3.13	1.17	4.47
2.5	3.31	1.15	4.71
3	3.42	0.91	4.13
3.5	3.43	0.81	3.4
4	3.42	0.85	3.18
4.5	3.34	0.87	2.66
5	3.21	0.75	2.97
5.5	3.1	0.64	3.03
6	2.99	0.54	2.62
6.5	2.89	0.46	2.72
7	2.81	0.42	2.35
7.5	2.75	0.43	1.88
8	2.67	0.36	1.87
8.5	2.57	0.24	1.78
9	2.45	0.18	1.55
9.5	2.34	0.14	1.68
10	2.22	0.13	1.59
10.5	2.16	0.1	1.86
11	2.07	0.06	1.72
11.5	2	0.04	1.75
12	1.89	0.01	1.76
12.5	1.85	0	1.73
13	1.8	0.02	1.74
13.5	1.75	0.01	1.67
14	1.72	0.05	1.61
14.5	1.67	0.03	1.63
15	1.62	0.01	1.52

## Sheet: figure 3c
time (min)	control	ICG	MSNs@CaO2-ICG	(MSNs@CaO2-ICG)@LA
0	1	1	1	1
1	0.98414	0.99732	0.73729	0.75662
2	0.96607	0.98242	0.56102	0.59368
3	0.9482	0.9619	0.50551	0.4799
4	0.93636	0.94039	0.46389	0.41776
5	0.92001	0.91353	0.42406	0.37398
6	0.90494	0.88743	0.39282	0.34566
7	0.89645	0.85863	0.3595	0.32411
8	0.88085	0.83352	0.333	0.30952
9	0.87163	0.80958	0.31105	0.29631
10	0.86451	0.79096	0.28899	0.28638

## Sheet: figure 3f
[Mn] (mM)	MSNs+0 mM GSH	MSNs+10 mM GSH	(MSNs@CaO2-ICG)@LA+10 mM GSH	(MSNs@CaO2-ICG)@LA+10 mM GSH+808 nm
0	0.31348	0.31348	0.31348	0.31348
0.1	0.36982	1.05042	0.33898	1.47929
0.2	0.39355	2.01613	0.37552	2.50627
0.4	0.47214	2.90698	0.46642	4.4843
0.5	0.54259	3.48432	0.49925	5.31915

## Sheet: figure 4a
concentration(μg/mL)	MCF-7				A549				NHDF
0	104.361	92.5166	105.273		106.11	105.029	91.9653		102.379	104.787	92.7916
1	100.253	94.4286	99.052		100.284	99.6533	90.4869		101.469	104.008	91.8859
5	93.8153	104.48	99.4848		98.1109	94.2476	97.2955		102.342	102.021	91.9201
10	83.3419	105.371	100.244		101.302	84.8938	102.084		101.983	91.1647	90.0964
20	90.3983	99.3178	100.413		94.0126	89.9973	92.0253		93.2518	92.5593	85.4432
50	89.0548	74.4791	75.7619		88.9601	74.4811	80.82		92.9371	82.6901	80.5424
100	58.7057	60.0771	51.0277		61.1534	54.3408	50.0768		66.9758	65.4093	63.5013

## Sheet: figure 4c
control	2h	4h	6h
456	10056	10865	11678
436	9348	10814	11019
419	9957	10112	10303

## Sheet: figure 4f
	Normoxia				Hypoxia
PBS	104.985	97.0645	97.7251		100.039	99.873	97.1576
PBS+808 nm	102.541	99.3959	92.1753		100.243	95.063	91.1068
MSNs	53.8175	46.9713	43.9093		50.5975	45.7673	42.5836
(MSNs@CaO2-ICG)@LA	88.5465	79.1696	76.6072		88.8044	83.4235	83.7602
(MSNs-ICG)@LA+808 nm	37.1397	31.9942	23.5862		52.6947	47.3504	46.5301
(MSNs@CaO2-ICG)@LA+808 nm	10.6251	7.57264	5.8118		15.0079	5.83333	5.23653

## Sheet: figure 5a
time (h)
0.1	23.5876	23.7462	26.3396
0.5	18.8331	18.1953	21.6663
1	14.6052	15.9427	17.0834
2	11.5121	12.2715	12.5127
4	10.4956	10.4866	11.5489
6	9.56777	8.36032	10.0693
11	8.01073	7.84151	8.37763
24	7.50639	5.55766	8.30028

## Sheet: figure 5b
Tumor	13.4366	6.11962	12.8776
Kidney	16.2035	16.4202	13.2083
Spleen	21.7611	28.3291	17.5027
Lung	16.6005	14.76	13.2804
Liver	18.405	19.5644	30.6237
Heart	7.14544	7.14532	6.33553

## Sheet: Supplementary Figure 4
	Zeta potential (mV)
MSNs	-8.58	-8.94	-8.75
CaO2	16.6	15.6	16.1
MSNs@CaO2	8.7	8.08	7.59
MSNs@CaO2-ICG	-3.87	-3.96	-4.31
(MSNs@CaO2-ICG)@LA	-13.1	-14.2	-11.9

[truncated: 9 more sheets: Supplementary Figure 5b, Supplementary Figure  5C , Supplementary Figure 6, Supplementary Figure 7, Supplementary Figure 9, Supplementary Figure 10a, Supplementary Figure 10b, Supplementary Fig. 16, Supplementary Table 1]
